# Supplementary material for: Attention periodically samples competing stimuli during binocular rivalry
Source: eLife. 2018 Dec 3;7:e40868. doi: 10.7554/eLife.40868 (PMC6298779; doi:10.7554/eLife.40868)
Supplement: Figure 4—source data 1. [file elife-40868-fig4-data1.zip]

Archive with 9 entries (6 files):
- Figure 4 source data 1/
- Figure 4 source data 1/Figure 4a source data.mat
- __MACOSX/
- __MACOSX/Figure 4 source data 1/
- __MACOSX/Figure 4 source data 1/._Figure 4a source data.mat
- Figure 4 source data 1/Figure 4b source data.mat
- __MACOSX/Figure 4 source data 1/._Figure 4b source data.mat
- Figure 4 source data 1/Figure 4c source data.mat
- Figure 4 source data 1/Figure 4d source data.mat
