# Supplementary material for: Attention periodically samples competing stimuli during binocular rivalry
Source: eLife. 2018 Dec 3;7:e40868. doi: 10.7554/eLife.40868 (PMC6298779; doi:10.7554/eLife.40868)
Supplement: Figure 5—source data 1. [file elife-40868-fig5-data1.zip]

Archive with 5 entries (4 files):
- Figure 5 source data 1/
- Figure 5 source data 1/Figure 5a source data.mat
- Figure 5 source data 1/Figure 5b source data.mat
- Figure 5 source data 1/Figure 5c source data.mat
- Figure 5 source data 1/Figure 5d source data.mat
